# Supplementary material for: The Effectiveness of Clinician-Led Community-Based Group Exercise Interventions on Health Outcomes in Adults with Type 2 Diabetes Mellitus: A Systematic Review and Meta-Analysis
Source: Int J Environ Res Public Health. 2024 May 7;21(5):601. doi: 10.3390/ijerph21050601 (PMC11120654; doi:10.3390/ijerph21050601)
Supplement: Supplementary file 1 [file ijerph-21-00601-s001.zip]

Archive with 1 entries (1 files):
- ijerph-2945000-supplementary.pdf
